# Supplementary material for: Using machine learning algorithms to identify genes essential for cell survival
Source: BMC Bioinformatics. 2017 Oct 3;18(Suppl 11):397. doi: 10.1186/s12859-017-1799-1 (PMC5629548; doi:10.1186/s12859-017-1799-1)
Supplement: Additional file 1: — The file contains three sheets labelled Table S1 - S3. The tables list the genes that are currently targeted for treating various cancers, the number of top 20 genes that were studied in a given cancer type and the gene- cell associations that were manually verified. (XLSX 16 kb) [file 12859_2017_1799_MOESM1_ESM.xlsx]

## Sheet: Table S1
Table S1: Genes targeted for treating various cancers along with the respective drugs used.
	Gene	Drug	Cancer Type	Status	Gene	Drug	Cancer Type	Status
	AKT1	Enzastaurin	Non-Hodgkin's lymphoma	Phase 3	AKT1	TCN-P	Acute myeloid leukemia	Phase 1
		Rigosertib	Solid tumours	Phase 3		XL418	Solid tumours	Phase 1
		AZD5363	Cancer	Phase 2	SRC	Dasatinib	Chronic myelogenous leukemia	Approved
		CI-1033	Lymphoma	Phase 2		Herbimycin A	Cancer	Approved
		Enzastaurin	Glioblastoma multiforme	Phase 2		AZD0530	Osteosarcoma; Hematological malignancies; Solid tumours	Phase 2
		GSK2110183	Leukemia	Phase 2		Dasatinib	Solid tumours; Multiple myeloma	Phase 2
		GSK2141795	Colorectal cancer	Phase 2		Bosutinib	Advanced breast cancer	Phase 1/2
		GSK2141795	Lymphoma	Phase 2		KX-02	Brain cancer	Phase 1
		MK-2206	Colon cancer; Rectal cancer	Phase 2		KX01	Acute myeloid leukemia	Phase 1
		RG7440	Solid tumours	Phase 2		KX2-361	Glioblastoma	Phase 1
		RX-0201	Solid tumours	Phase 2		KX2-391	Prostate cancer	Phase 2
		Trametinib + 2141795	Cancer	Phase 2	BCL2	ABT-263	Advanced SCLC; Relapsed or refractory CLL; Lymphoid malignancies	Phase 2
		Triciribine prodrug	Cancer	Phase 1/2		PNT-2258	Cancer	Phase 2
		VQD-002	Haematological malignancies; Leukemia; Non-small-cell lung cancer	Phase 1/2		Beclanorsen	Leukaemia	Phase 1/2
		AR-12	Lymphoma	Phase 1		Obatoclax	Solid tumours	Phase 2
		ARQ 092	Inoperable/unresectable late-stage solid tumors	Phase 1	VEGFA	Ziv-aflibercept	Metastatic colorectal cancer	Approved
		Afuresertib	Multiple myeloma	Phase 1		RG7221	Colorectal cancer	Phase 2
		BAY1125976	Cancer	Phase 1		CVX-241	Cancer	Phase 1
		Enzastaurin	Brain cancer; Central nervous system tumors	Phase 1	MYC	AVI4126	Cancer	Phase 2
		GDC-0068	Solid tumours	Phase 1		DCR-MYC	Hepatocellular carcinoma	Phase 1/2
		GSK690693	Hematologic malignancies	Phase 1		Resten-NG	Cancer	Phase 2
		LY2780301	Cancer	Phase 1	TP53	Cenersen	Acute myeloid leukemia	Phase 2
		LYS-6KAKT1	Cancer	Phase 1	CDH1	Research Target	Gastric Cancer	Research
		MSC2363318A	Solid tumours	Phase 1	BAX	Research Target	Prostate cancer	Research
		Perifosine	Solid tumours	Phase 1	EPHB2	Research Target	Colorectal cancer	Research
		SR13668	Cancer	Phase 1	BIRC5	Research Target	Cancer	Research
	EGFR	BIBW 2992	Non-small-cell lung cancer	Approved	EGFR	CetuGEX	Cancer	Phase 2
		CP-358774	Non-small cell lung cancer	Approved		Erlotinib	Colon cancer; Glioma; Breast cancer; Head and neck cancer	Phase 2
		Cetuximab	Colorectal cancer	Approved		Gefitinib	Urethral cancer; Bladder cancer; Ovarian cancer; Prostate cancer; Breast cancer	Phase 2
		Erlotinib	Non-small-cell lung cancer	Approved		HER1-VSSP vaccine	Cancer	Phase 2
		IMC-C225	Colorectal cancer	Approved		HM-78136B	Solid tumours	Phase 2
		Lapatinib	Breast cancer	Approved		MEHD-7945A	Solid tumours	Phase 2
		Panitumumab	Colorectal cancer	Approved		MM-121	Breast cancer	Phase 2
		Tyverb/Tykerb	Refractory breast cancer	Approved		Matuzumab	Gastric cancer	Phase 2
		Vandetanib	Solid tumours	Approved		Panitumumab	Locally advanced head and neck cancer	Phase 2
		Icotinib hydrochloride	Non-small-cell lung cancer	Registered		Pazopanib + Tyverb/Tykerb	Inflammatory breast cancer	Phase 2
		AZD9291	Melanoma	Phase 3		Pelitinib	Lymphoma	Phase 2
		CO-1686	Non-small cell lung cancer	Phase 3		SYM-004	Head and neck cancer	Phase 2
		DE-766	Gastric cancer	Phase 3		Sym004	Colorectal cancer	Phase 2
		DE-766	Non-small cell lung cancer	Phase 3		Sym004	Metastatic colorectal cancer	Phase 2
		Dacomitinib	Non-small-cell lung cancer	Phase 3		TT-100	Non-small-cell lung cancer	Phase 2
		Erlotinib	Pancreatic cancer	Phase 3		Tyverb/Tykerb	Head and neck squamous cell cancer	Phase 2
		Gefitinib	Head and neck cancer	Phase 3		VATALANIB	Solid tumours	Phase 2
		HKI-272	Breast cancer	Phase 3		EGF816	Non-small-cell lung cancer	Phase 1/2
		NERATINIB	Lymphoma	Phase 3		EMD 55900	Gliomas	Phase 1/2
		Necitumumab	Colorectal cancer	Phase 3		SN-32793	Non-small-cell lung cancer	Phase 1/2
		Necitumumab	Non-small-cell lung cancer	Phase 3		Varlitinib	Breast cancer	Phase 1/2
		Necitumumab	Squamous non-small cell lung cancer	Phase 3		ABT-806	Cancer	Phase 1
		PF-299804	Glioblastoma	Phase 3		AMG 595	Glioblastoma	Phase 1
		Rindopepimut	Glioblastoma	Phase 3		AST-1306	Cancer	Phase 1
		Tykerb	Refractory metastatic breast cancer; Renal cell cancer	Phase 3		CUDC-101	Solid tumours	Phase 1
		Tyverb/Tykerb	Gastric cancer	Phase 3		Cipatinib	Cancer	Phase 1
		Zalutumumab	Head and neck cancer	Phase 3		HER-2/HER-1 vaccine	Solid tumours	Phase 1
		Indium-111	Solid tumours	Phase 2/3		Anti-HER3/EGFR DAF	Metastatic epithelial tumors	Phase 1
		ABT-414	Glioblastoma	Phase 2		BIBX-1382	Chronic lymphocytic leukaemia	Phase 1
		AP26113	Cancer	Phase 2		IMGN289	Solid tumours	Phase 1
		ASP8273	Non-small-cell lung cancer	Phase 2		JNJ-26483327	Cancer	Phase 1
		BMS-599626	Solid tumours	Phase 2		MM-151	Solid tumours	Phase 1
		Bevacizumab + Erlotinib	Non-small-cell lung cancer	Phase 2		MR1-1	Brain cancer	Phase 1
		CI-1033	Lymphoma	Phase 2		S-222611	Malignant tumor	Phase 1b

## Sheet: Table S2
Table S2: The table shows the number of genes among the top 20 genes that were studied in a given cancer type. All 20 of them were studied in breast cancer.
	Cancer Type	Genes Studied
	Breast	20
	Lung	5
	Colon	3
	Liver	3
	Cervix	2
	Gastric	1
	Ovary	1
	Pancreas	1
	Prostate	1

## Sheet: Table S3
Table S3: The top 20, median 20 and bottom 20 genes manually verified for cell gene association.
		Gene	Cell Line	T/F	Citation		Gene	Cell Line	T/F	Citation		Gene	Cell Line	T/F	Citation
	Top 20	akt1	mcf7	TRUE	26170662	Median 20	med29	panc-1	TRUE	21225629	Bottom 20	rpl36al	u-937	TRUE	20416165
		tp53	t24	TRUE	23356234		tmprss11a (ecrg1)	nih 3t3	TRUE	16380648		poglut1 (hplc46)	u-937	TRUE	21458412
		cdh1 (e-cadherin)	hepg2	TRUE	20044617		suz12	mkn28	TRUE	25699394		fermt3	u-937	FALSE
		ccnd1 (cyclin D)	hnscc	TRUE	25437003		emd	hela	FALSE			trem1	u-937	TRUE	22642593
		vegfa	mg63	TRUE	18438338		sema5a	panc-1	TRUE	20073063		cd68	u-937	TRUE	25557640
		bcl2	gbc-sd	TRUE	23784204		nf2	nih 3t3	TRUE	18829550		vcam1	ue7t-13	TRUE	21073443
		egf	a549	TRUE	21978419		znf77	caki-1	FALSE			ap1s2	umc-dge	FALSE
		cdkn1a (p21)	skbr3	TRUE	16317088		pitx1	nci-h2228	TRUE	17157953		rplp1	umnsah	FALSE
		ephb2 (erk)	a549	TRUE	19725538		cyp11b2	nci-h295r	TRUE	22331379		ogfr	um-scc-1	TRUE	20705629
		birc5 (clAP1)	mdamb231	TRUE	19351859		cltc	uok145	TRUE	16832349		exoc2	um-uc-3	TRUE	21170262
		myc	5-8fnpc	TRUE	23758864		klk14	ovcar-3	TRUE	21993700		dixdc1	um-uc-3	TRUE	23295946
		egfr	HCC827	TRUE	22436374		rab9a	vero c1008	TRUE	22052457		thrb	cpg	FALSE
		snai1	du145	TRUE	22857708		sct	pc-12	FALSE			aldh7a1	vcap	TRUE	24518597
		VIM (vimentin)	cne1	TRUE	23688988		mir99a	tca8113	TRUE	22751686		map3k12 (dlk)	wi-38	TRUE	21893036
		bax	a2780	TRUE	24155778		ifitm3	rama 37	TRUE	19901966		ckap2	wi-38	TRUE	22155925
		ifi27 (p27)	786o	TRUE	24986570		gad1	raw 264	FALSE			cyp11b1	y1	TRUE	21108604
		ahsa1 (p38)	a549	TRUE	20085806		tbk1	a-549	TRUE	24468793		vsx2 (chx10)	y-79	TRUE	23559850
		src	a549	TRUE	20353998		ptov1	hacat	TRUE	24684754		hoxc4	zen	FALSE
		jun	mdamb435	TRUE	26129766		hes6	rh30	TRUE	22982728		lmnb2	zf4	FALSE
		stat3	bel7402	TRUE	26134753		cblb	rm-1	TRUE	25249301		nfatc4	zr-75-1	TRUE	16219765
